# Supplementary material for: An evolutionary model to predict the frequency of antibiotic resistance under seasonal antibiotic use, and an application to Streptococcus pneumoniae
Source: Proc Biol Sci. 2017 May 31;284(1855):20170679. doi: 10.1098/rspb.2017.0679 (PMC5454275; doi:10.1098/rspb.2017.0679)
Supplement: Main R code for data analysis [file rspb20170679supp2.txt]

rm(list = ls())
require(dfoptim)

# Francois Blanquart 2017
# R code to infer the maximum likelihood parameters of the model describing fluctuations in resistance as a function of fluctuations in consumption
# Blanquart Lehtinen Fraser Proceedings B 2017
# An evolutionary model to predict the frequency of antibiotic resistance under seasonal antibiotic use, and an application to Streptococcus pneumoniae

R2threshold <- 0.70 # R2 threshold for the Fourier series of the time series of antibiotic prescription

dir <- "~/DID/Pneumococcus/Dagan/analysis/" # working directory
setwd(dir)
source("functions_fourier.R") # load functions


#### RUN THE ANALYSIS ####

res_vec <- c("res.pen", "res.ery", "res.multi") # resistance to penicillin, erythromycin, and multiple resistance
cons_vec <- c("cons.amo", "cons.amocla", "cons.ceph", "cons.azi", "cons.tot") # consumption of amoxicillin, amoxicillin + clavulanate, cephalosporins, azithromycin, and total
this.cons.vec <- cons_vec[c(1, 3, 4)] # let's not use total consumption, and not amocla, because they are highly correlated with other consumptions

for(pop in c("J", "B")){ # loop on Jewish and Bedouin populations

  print(pop)
  # load data file for this population
  all <- read.csv(paste0(dir, "data/all.", pop, ".csv"))
  
  # number of isolates for each populations
  if(pop == "J") this.Ni <- 23 else this.Ni <- 37
  
  # transform percent in frequency from 0 to 1
  for(col in c("res.pen", "res.ery", "res.multi")) all[, col] <- all[,col]/100.
  
  all$year.cat <- all$year.cat - min(all$year.cat)
  
  ts <- seq(0, 5*12, 1/20)
  
  # approximate consumption as a fourier series:
  col.vec <- c("blue", "red", "green3", "orange", "black")
  fourier_coeff.list <- list()
  for(ii in 1:length(cons_vec)){
    cons_name <- cons_vec[ii]
    if(ii == 1) plot.fun <- plot else plot.fun <- points
    fourier_coeff <- get.fourier(all, cons_name, R2threshold) # get the Fourier series coefficients for amoxicillin
    fourier_coeff.list[[ii]] <- fourier_coeff
    plot.fun(ts, get.cons(ts, fourier_coeff), type = "l", cex = 0.5, ylim = c(0, 410),  col = col.vec[ii])
    points(all$year.cat * 12, all[, cons_name], type = "b", col = col.vec[ii])
  }
  this.fourier_coeff.list <- fourier_coeff.list[c(1,3,4)] # list of fourier coefficients for each consumption (1 = amoxicillin, 3 = cephalosporins, 4 = azithromycin)
  
  # test likelihood function (full likelihood = equation 7 of the paper, versus approx likelihood  = equation 8 of the paper)
  
  #lik.multi2(c(10, 0.05, 0.03, 0.02, 0.34), data = all, res_name = "res.pen", cons_name.vec = this.cons.vec, Ni = this.Ni, fourier_coeff.list = this.fourier_coeff.list)
  #lik.multi.approx2(c(0.002, -0.008,  0.0025, 0.34), data = all, res_name = "res.pen", cons_name.vec = this.cons.vec, Ni = this.Ni, fourier_coeff.list = this.fourier_coeff.list)
  
  for(this.res in res_vec){ # for each type of resistance
    print(this.res)
    
    # optimisation of the full likelihood
    print("finding ML estimates...")
    ml <- -1e9
    compteur <- 0
    
    while(ml == -1e9 | compteur < 10){ # run several optimisations from random start points
      random_coeff <- runif(3, -0.01, 0.01)
      random_c <- 10^runif(1, 1, 4)
      init <- c(random_c, random_coeff, mean(all[, this.res]))
      opt <- nmk(init, fn = lik.multi2, control = list(maximize = T), data = all, res_name = this.res, cons_name.vec = this.cons.vec, Ni = this.Ni, fourier_coeff.list = this.fourier_coeff.list)
      if(opt$value > ml){ # retain best optimisation
        best.opt <- opt
        ml <- opt$value
      }
      compteur <- compteur + 1
    }
    opt <- best.opt
    
    # optimisation of the approximate likelihood
    opt2 <- nmk(c(opt$par[2:(1 + length(this.cons.vec))] / opt$par[1], mean(all[, this.res])), fn = lik.multi.approx2, control = list(maximize = T), data = all, res_name = this.res, cons_name.vec = this.cons.vec, Ni = this.Ni, fourier_coeff.list = this.fourier_coeff.list)
    
    # optimisation of the approximate likelihood with a fraction of the data only
    if(pop == "J" & this.res == "res.pen"){
      subset_1 <- 1:48 # the 4 first years
      subset_2 <- 49:60 # the last years
      opt2_partial <- nmk(c(opt$par[2:(1 + length(this.cons.vec))] / opt$par[1], mean(all[, this.res])), fn = lik.multi.approx2, control = list(maximize = T), data = all[subset_1, ], res_name = this.res, cons_name.vec = this.cons.vec, Ni = this.Ni, fourier_coeff.list = this.fourier_coeff.list)
      # likelihood optimised on first four years only
    }
 
    ####### COMPUTE CONFIDENCE INTERVALS USING MCMC SAMPLING OF THE LIKELIHOOD FUNCTION #############
    
    posterior <- function(param){
      return(lik.multi2(c(param, opt$par[5]), data = all, res_name = this.res, cons_name.vec = this.cons.vec, Ni = this.Ni, fourier_coeff.list = this.fourier_coeff.list))
    }
    
    posterior2 <- function(param){ # with the approximated likelihood function
      return(lik.multi.approx2(c(param, opt2$par[4]), data = all, res_name = this.res, cons_name.vec = this.cons.vec, Ni = this.Ni, fourier_coeff.list = this.fourier_coeff.list))
    }
    print("running MCMC...")
    # run MCMC, once with simplified likelihood, once with full likelihood
    tmp.simple <- run_MCMC(start.value = opt2$par[1:3], N.iter = 1000, proposal.sd = c(0.0003, 0.003, 0.0012), posterior.fun = "posterior2", npar = 3) # SIMPLE LIKELIHOOD
    tmp.full <- run_MCMC(start.value = opt$par[1:4], N.iter = 1000, proposal.sd = c(3, 0.01, 0.14, 0.05), posterior.fun = "posterior", npar = 4) # FULL LIKELIHOOD
    
    # PROPOSAL SD
    # FULL FUNCTION good sd for res.pen, Jewish, cons.amo-cons.ceph-cons.azi, 3.51637842 0.01233331 0.14063898 0.04642859
    
    # SIMPLE FUNCTION good sd for res.pen, Jewish, cons.amo-cons.ceph-cons.azi, 0.00033 0.0029 0.0012
    # SIMPLE FUNCTION good sd for res.ery, Jewish, cons.amo-cons.ceph-cons.azi, 0.00033 0.003 0.0012
    # SIMPLE FUNCTION sd for res.multiple, Jewish, cons.amo-cons.ceph-cons.azi, 0.00029 0.0025 0.00096
    
    # SIMPLE FUNCTION good sd for res.pen, Bedouin, cons.amo-cons.ceph-cons.azi, 0.00038 0.0014 0.0016
    # SIMPLE FUNCTION good sd for res.ery, Bedouin, cons.amo-cons.ceph-cons.azi, 0.00024 0.0012 0.0010
    # SIMPLE FUNCTION sd for res.multiple, Bedouin, cons.amo-cons.ceph-cons.azi, 0.0003 0.0013 0.0012
    
    chain.simple <- tmp.simple[[1]]
    all.lik.simple <- tmp.simple[[2]]
    #chain.full <- tmp.full[[1]]
    #all.lik.full <- tmp.full[[2]]
    acceptance = 1-mean(duplicated(chain.simple))
    cat("acceptance rate ", acceptance, "\n")
    
    plot(all.lik.simple, type = "l")
    for(ii in 1:ncol(chain.simple)){
      plot(chain.simple[!duplicated(chain.simple),ii], type = "l", main = this.cons.vec[ii])
    }
    
    for(ii in 1:ncol(chain.simple)){
      hist(chain.simple[!duplicated(chain.simple),ii], main = this.cons.vec[ii])
    }
    
    # save everything in RData file
    filename <- paste0(this.res, "_", pop, paste0("_R2_", floor(R2threshold*100),"_Fourier.RData"))
    save.image(paste0(dir, filename))
  }
}
