# Supplementary material for: An evolutionary model to predict the frequency of antibiotic resistance under seasonal antibiotic use, and an application to Streptococcus pneumoniae
Source: Proc Biol Sci. 2017 May 31;284(1855):20170679. doi: 10.1098/rspb.2017.0679 (PMC5454275; doi:10.1098/rspb.2017.0679)
Supplement: R code containing functions for data analysis [file rspb20170679supp3.txt]

run_MCMC <- function(start.value, N.iter, proposal.sd, posterior.fun, npar){
  
  posterior.fun <- match.fun(posterior.fun)
  stopifnot(length(proposal.sd) == npar)
  
  chain = array(dim = c(N.iter + 1, npar))
  all.lik <- rep(NA, N.iter + 1)
  chain[1,] = start.value
  all.lik[1] <- posterior.fun(start.value)
  
  for (i in 1:N.iter){
    proposal <- chain[i,] + rnorm(npar, mean = 0, sd = proposal.sd)
    all.lik[i + 1] <- posterior.fun(proposal)
    probab = exp(all.lik[i + 1] - all.lik[i])
    
    if(runif(1) < probab){
      chain[i+1,] = proposal
    }else{
      chain[i+1,] = chain[i,]
      all.lik[i + 1] <- all.lik[i]
    }
  }
  return(list(chain, all.lik))
}
get.fourier <- function(data, cons_name, R2threshold){ # this returns the fourier series coefficients for a given antibiotic, returning minimum number of coefficients such that R2 > R2threshold
  this.cons <- data[, cons_name]
  time <- data$year.cat
  TT <- length(this.cons)
  n <- TT/2
  stopifnot(floor(TT/2) == n) # if the data has odd number will be a bit different
  
  # compute coefficient of Fourier series:
  alphas <- rep(NA, n+1)
  betas <- rep(NA, n+1)
  alphas[1] <- mean(this.cons)
  betas[1] <- 0
  
  alphas[2:n] <- sapply(1:(n-1), function(j) 2 * mean(this.cons * cos(2 * pi * j * (0:(TT-1))/ TT)))
  betas[2:n] <- sapply(1:(n-1), function(j) 2 * mean(this.cons * sin(2 * pi * j * (0:(TT-1))/ TT)))
  
  alphas[n+1] <- mean(this.cons * cos(2 * pi * n * (0:(TT-1))/ TT))
  betas[n+1] <- 0
  
  # check that we recover this.cons
  A <- sqrt(alphas^2 + betas^2)
  P <- atan2(betas, alphas)
  y2 <- sapply(0:(TT-1), function(t){
    sum(A * cos(2 * pi * (0:n) * t / TT - P))
  })
  stopifnot(max(abs(y2-this.cons)) < 1e-10)
  
  TSS <- sum((this.cons - mean(this.cons))^2) # total sum of square
  for(ii in 1:length(A)){
    sub <- order(A, decreasing = T)[1:ii]
    pred.cons <- sapply(0:(TT-1), function(t){
      sum(A[sub] * cos(2 * pi * (0:n)[sub] * t / TT - P[sub]))
    })
    resid <- pred.cons - this.cons # residuals
    RSS <- sum(resid^2)  # Residual sum of squares
    R2 <- 1- RSS / TSS
    #print(R2)
    if(R2 > R2threshold) break
  }
  return(cbind((0:n)[sub], A[sub], P[sub]))
}

get.cons <- function(t, fourier_coeff){ # a vectorised function to get the antibiotic consumption at any time point from the fourier coefficients
  TT <- 60 # number of time points
  frequencies <- fourier_coeff[,1]
  A <- fourier_coeff[,2]
  P <- fourier_coeff[,3]
  pred.conso <- sapply(t, function(t){
    sum(A * cos(2 * pi * frequencies * t / TT - P))
  })
  return(pred.conso)
}
get.integral <- function(c, p0, fourier_coeff){ # get the integral, that is the sum in equation 7 of the paper
  timeseq <- seq(0, 59, 1)
  TT <- length(timeseq)
  n.harmonics <- nrow(fourier_coeff)
  frequencies <- fourier_coeff[2:n.harmonics, 1]
  A <- fourier_coeff[2:n.harmonics, 2]
  P <- fourier_coeff[2:n.harmonics, 3]
  omegas <- 2 * pi * fourier_coeff[2:n.harmonics, 1] / TT
  
  phi <- atan2(omegas, c) # phase difference
  amp <- 1/sqrt(c^2 + omegas^2) # amplitude
  
  pred.integral <- sapply(timeseq, function(t){
    sum(amp * A * cos(omegas * t - P - phi))
  })
  pred.transient <- sapply(timeseq, function(t){ # transient effects
    sum(A * exp(- c * t) * (omegas * sin(P) - c * cos(P)) / (c^2 + omegas^2))
  })
  pred.integral <- pred.integral + pred.transient # add the term corresponding to transient effects
  return(pred.integral)
}

get.pred.multi2 <- function(c, b.vec, pbar, p0, cons_name.vec, fourier_coeff.list){ # predicted frequency of resistance under the full model (equation 7 of the paper)
  timeseq <- seq(0, 59, 1)
  stopifnot(length(b.vec) == length(cons_name.vec))
  stopifnot(length(b.vec) == length(fourier_coeff.list))
  integral <- list()
  for(ii in 1:length(b.vec)){
    integral[[ii]] <- b.vec[ii] * get.integral(c, p0, fourier_coeff.list[[ii]])
  }
  integral <- do.call(rbind, integral)
  integral <- colSums(integral)
  pred.res <- pbar + exp(-c * timeseq) * (p0 - pbar) + integral # add the other form of transient effect
  return(pred.res)
}
get.pred.multi.approx2 <- function(ratio.vec, pbar, cons_name.vec, fourier_coeff.list){ # predicted frequency of resistance under the approximate model (equation 5 of the paper)
  stopifnot(length(ratio.vec) == length(cons_name.vec))
  stopifnot(length(ratio.vec) == length(fourier_coeff.list))
  timeseq <- seq(0, 59,1)
  
  ### UPDATE BELOW #####
  integral <- list()
  for(ii in 1:length(ratio.vec)){
    n.harmonics <- nrow(fourier_coeff.list[[ii]])
    integral[[ii]] <- ratio.vec[ii] * sapply(timeseq, get.cons, fourier_coeff = fourier_coeff.list[[ii]][2:n.harmonics,]) # in that case integral is simply ratio * the consumption
  }
  integral <- do.call(rbind, integral)
  integral <- colSums(integral)
  pred.res <-  pbar + integral
  return(pred.res)
}
lik.multi2 <- function(par, data, res_name, cons_name.vec, Ni, fourier_coeff.list){ # full likelihood function
  # average number of samples Ni = 37 for Bedouin kids, Ni = 23 for Jewish kids
  stopifnot(length(par)==length(cons_name.vec)+2)
  c <- par[1]
  b.vec <- par[2:(2 + length(cons_name.vec) - 1)]
  pbar <- par[2 + length(cons_name.vec)]
  pred <- get.pred.multi2(c, b.vec, pbar, data[1, res_name], cons_name.vec, fourier_coeff.list)
  if(any(is.na(pred))) return(-10^9)
  if(any(pred < 0 | pred > 1)) return(-10^9)
  data <- data[, res_name]
  stopifnot(length(pred)==length(data))
  likelihood <- choose(Ni, round(data * Ni)) * pred^(Ni * data) * (1-pred)^(Ni * (1-data))
  return(sum(log(likelihood)))
}
lik.multi.approx2 <- function(par, data, res_name, cons_name.vec, Ni, fourier_coeff.list){ # simplified likelihood function when c is high
  stopifnot(length(par) == length(cons_name.vec) + 1)
  ratio.vec <- par[1:length(cons_name.vec)]
  pbar <- par[length(cons_name.vec) + 1]
  pred <- get.pred.multi.approx2(ratio.vec, pbar, cons_name.vec, fourier_coeff.list)
  if(any(pred < 0 | pred > 1)) return(-10^9)
  data <- data[, res_name]
  #stopifnot(length(pred)==length(data))
  likelihood <- choose(Ni, round(data * Ni)) * pred^(Ni * data) * (1-pred)^(Ni * (1-data))
  return(sum(log(likelihood)))
}
# THIS COMPUTES THE LIKELIHOOD OF DYNAMICS OF THE FREQUENCY OF RESISTANCE GIVEN ANTIBIOTIC PRESCRIPTION RATES
# ALL FUNCTIONS HAVE BEEN TESTED AND CHECKED EXTENSIVELY
